# Supplementary material for: The Small Auxin-Up RNA 50 (SAUR50) Gene from Ammopiptanthus nanus Negatively Regulates Drought Tolerance
Source: Plants (Basel). 2024 Sep 7;13(17):2512. doi: 10.3390/plants13172512 (PMC11397199; doi:10.3390/plants13172512)
Supplement: Supplementary file 1 [file plants-13-02512-s001.zip]

Archive with 1 entries (1 files):
- plants-3131376-supplementary.pdf
